# Supplementary material for: Association detection between multiple traits and rare variants based on family data via a nonparametric method
Source: PeerJ. 2023 Sep 26;11:e16040. doi: 10.7717/peerj.16040 (PMC10541022; doi:10.7717/peerj.16040)
Supplement: Supplemental Information 1 [file peerj-11-16040-s001.zip]

Archive with 8 entries (7 files):
- GAW17-Data/Gf.csv
- GAW17-Data/Gm.csv
- GAW17-Data/Gs.csv
- GAW17-Data/fy.csv
- GAW17-Data/my.csv
- GAW17-Data/rareloci.csv
- GAW17-Data/sy.csv
- GAW17-Data/
