# Supplementary material for: Association detection between multiple traits and rare variants based on family data via a nonparametric method
Source: PeerJ. 2023 Sep 26;11:e16040. doi: 10.7717/peerj.16040 (PMC10541022; doi:10.7717/peerj.16040)
Supplement: Supplemental Information 1 [file peerj-11-16040-s001.zip › GAW17-Data/fy.csv]

1.56607	-0.42244	-1.73277
1.23686	-0.28274	-1.78157
-0.45339	0.57586	-0.98526
0.33348	0.51103	-0.69421
-1.00571	-0.79998	-0.38454
2.34419	0.2212	-1.14975
-0.55077	-0.08071	-0.5887
-0.17505	-1.45783	-0.7618
-0.17229	0.48848	-0.74866
-0.73282	0.07352	-0.21407
0.67805	0.04984	0.87255
0.18004	0.78055	-1.14731
0.54692	1.09488	-0.71838
-0.15121	-0.78363	0.2701
-1.38128	-2.27954	0.05271
1.27869	1.74917	-0.01366
0.43223	-0.27766	0.14515
-0.0076	0.59286	-0.30607
-1.93763	-1.62111	0.68239
0.14265	1.30456	0.59657
-0.10346	-1.1741	-0.33914
0.85059	0.36428	-0.24563
-0.73051	0.39749	-0.36413
0.72824	-0.44113	-2.20718
0.18712	2.01541	-2.62665
1.76137	-2.46336	-1.97065
-1.08982	-1.37803	-1.06269
2.36756	-0.47058	-0.43495
-0.495	-1.80275	-0.70793
-0.01871	-1.17684	-0.58771
1.97927	-1.89477	-0.96435
-0.42627	-1.21127	-0.26462
1.67664	0.60911	-0.91664
0.19363	0.26174	-1.35009
1.07498	-1.61786	-0.38663
1.0793	0.05968	-1.08932
0.13857	0.87529	-0.13631
0.05196	0.87953	0.10166
-0.17567	0.56946	-0.43754
1.30208	-0.76741	-0.49084
0.07632	-0.08708	0.06482
-0.78274	-0.79532	0.7437
1.00713	0.53267	0.28229
0.90629	0.39243	0.59656
-0.21799	-0.39741	0.01052
0.04744	-2.31715	-0.30711
-0.82002	-0.15718	-0.66354
0.4118	0.76477	-0.77842
-1.65895	0.08376	-0.0616
0.06154	0.33957	-0.35148
-0.68335	0.60073	-0.76092
1.42663	0.40929	-0.14066
1.0455	-0.25437	-2.12089
-0.49107	-0.52772	-2.29519
1.16002	-1.74659	-1.67162
1.72567	1.16126	-1.872
1.77702	-0.64265	-0.91852
-1.71522	-0.96289	-0.84831
0.5541	-0.51501	-0.38355
0.45283	-0.59771	-1.89788
0.4465	-0.45846	-0.89317
0.36998	-0.68703	-0.53824
0.8937	0.48187	-0.3355
0.97309	-0.73351	0.11617
-0.09197	-2.19658	-0.44352
-0.82399	-1.04113	-0.79752
0.14204	-0.64235	-0.22132
-0.06129	-1.17043	-0.50261
0.55146	0.16522	0.30204
0.86823	-0.69534	-0.03193
0.08843	-0.56521	-0.33653
-0.36263	-0.26302	0.84344
-0.7889	-1.58697	0.37831
-0.24771	-0.84891	1.25282
-0.52709	-0.65293	0.0284
0.9321	-1.31637	0.32598
-0.58225	-0.07182	0.47764
0.14857	0.66442	0.54116
0.53024	0.42616	-1.62059
-0.01112	-0.54319	-1.43704
0.17854	-2.10878	-1.54434
-0.84143	0.57932	-1.76173
0.83577	0.9914	-0.97712
0.62444	1.04606	-0.57375
-0.13238	-0.66757	-0.84022
1.58677	0.14713	-0.01591
0.56119	1.38883	-0.01394
-1.02176	-1.67409	-0.74807
-0.10567	0.69143	-0.91952
-0.94407	-0.73934	-0.11342
0.03186	0.21999	0.75901
-0.85159	0.29782	0.12448
0.04851	0.81071	-0.02577
-0.8584	-0.95694	-0.0354
1.43127	1.50023	-0.62231
1.13368	-0.49627	0.15066
-0.90985	0.76337	0.3411
0.51898	1.16299	1.04778
-0.21431	-1.0509	-1.54726
1.02485	0.22591	-1.63922
1.15957	0.45884	-2.27548
0.94122	0.61199	-2.83316
0.08589	0.64264	-0.11581
0.24772	0.55854	-1.0477
1.18793	0.62324	-0.6975
0.77339	-2.04055	-0.15165
1.14617	0.04045	-0.52979
0.35457	-0.46785	-0.4313
2.21672	0.89323	-0.81651
0.01411	0.1464	0.25362
-0.97268	-0.42496	-1.13187
-0.6834	3.35271	-0.27527
-1.06814	-0.57901	0.09087
0.28128	-0.51913	0.06825
0.07023	-0.64499	0.14336
-1.1599	-1.3717	0.21004
0.64117	1.04551	-0.14369
0.71427	1.03062	0.95911
-0.47329	-1.26184	-1.44974
2.69216	-0.52842	-1.66002
-0.7879	0.28856	-0.93343
-0.05539	0.82981	-1.68459
-1.87615	0.49412	-1.69803
-0.38305	-0.99146	0.05387
-0.98879	0.33918	-0.06218
-1.16739	-1.59633	0.83351
1.18732	-0.18407	-1.22922
-0.17271	-1.58358	0.09179
1.30207	-0.04699	-1.01492
-0.75776	-0.91627	-0.50685
-1.17513	-1.33652	-0.41724
0.03208	0.03445	-1.19037
0.3323	-0.93612	0.00118
-0.6205	-0.83323	-0.41372
-0.82747	-0.39976	0.21688
-0.98942	-0.09105	0.30075
-0.72165	-0.35444	0.24281
-0.091	-0.63186	-0.4037
0.50018	-0.40073	-1.93977
1.67309	0.23341	-2.0901
0.38399	2.06019	-2.03408
1.50666	0.78444	-2.39321
0.0902	1.27044	-0.75726
0.57272	-1.49498	-1.43029
0.43465	-0.81293	0.03554
0.57125	-0.1733	-1.011
-0.05638	0.15457	-1.67177
0.1194	-0.1794	-1.47916
0.1194	-0.1794	-1.47916
0.27433	-0.97389	-0.03581
2.01698	2.19904	-1.23399
-0.67224	0.75182	-0.52694
1.52689	1.34896	-1.29924
-0.30911	-0.0709	0.05277
0.70032	0.76089	-0.63955
-1.89685	-0.55946	-0.14374
1.96588	0.26002	-0.41492
-1.48256	-1.52571	0.76689
-0.35438	-1.30932	-0.70186
-0.35435	-0.7672	0.20144
1.11734	1.3211	-1.06015
-2.19138	0.04812	0.78451
-0.38756	0.83523	0.50047
-0.12557	0.2558	-0.86984
1.48935	2.35125	-0.49416
-0.1413	-0.5718	0.64282
0.52149	-0.33227	-0.37484
-0.10789	2.02482	-0.18288
1.70352	1.61841	0.95041
2.97539	2.06701	0.46171
2.60751	0.82205	-0.06162
2.74411	2.15899	0.60044
2.74411	2.15899	0.60044
0.14415	0.4335	0.69375
0.50876	2.18592	-1.42254
0.45457	-1.32774	-1.75875
0.97853	0.49859	-2.32343
1.03804	0.86876	-1.91184
-0.10583	0.40983	-0.13492
0.25074	-0.6125	0.09373
0.9061	1.09187	-1.41184
-0.33842	0.32734	-0.85885
0.3043	2.59951	-1.48162
-1.22943	0.882	-0.13976
-0.77084	-0.47019	-0.40028
-0.49853	-0.38912	-0.57354
-0.97938	-1.96316	-0.53972
-0.2019	-1.10222	-1.43261
-0.51177	-1.34207	0.42229
-0.66605	-1.13565	0.6299
-2.40394	0.82123	0.38797
0.11711	1.74563	-0.23338
-0.19788	0.57332	-0.56305
-0.06174	-1.54648	0.29908
