# Supplementary material for: Association detection between multiple traits and rare variants based on family data via a nonparametric method
Source: PeerJ. 2023 Sep 26;11:e16040. doi: 10.7717/peerj.16040 (PMC10541022; doi:10.7717/peerj.16040)
Supplement: Supplemental Information 1 [file peerj-11-16040-s001.zip › GAW17-Data/my.csv]

0.6679	0.93607	-1.61662
0.02852	-1.11141	-3.0392
2.49802	-0.21001	-1.43048
0.47242	0.89034	-0.38941
0.6266	0.21452	-0.95845
0.33202	0.55057	-2.24218
0.27408	0.48258	-0.14506
-1.0314	-0.07097	-0.60782
-0.94863	-0.22951	0.38041
-1.34084	0.57453	0.08907
-0.67607	1.45217	-0.44589
1.07179	-1.19415	-0.54848
-0.45245	0.4137	-0.34266
-1.47638	-0.70458	0.56752
0.09067	0.17723	-0.15805
0.29004	0.36431	-0.31118
-0.33095	-0.0725	0.13158
-0.41348	-0.88856	-0.49033
0.50828	1.12718	-0.13267
-0.77625	0.23046	-0.00815
0.7875	-0.63678	0.08845
0.76538	-0.64521	-0.39125
0.98257	1.34074	-0.51101
0.56025	-1.25402	-2.97515
-0.06202	0.62288	-2.4746
1.34093	2.31723	-1.63473
1.48533	-0.1155	-2.2804
0.20256	0.01237	-1.1783
0.43992	0.10677	-0.96151
-0.97824	0.28307	-0.43457
0.20016	-0.97854	-0.36356
1.43931	1.7077	-1.82083
-0.90979	-0.9798	-1.41008
2.33407	1.54426	-0.88583
-0.12444	1.91453	-1.40233
-0.82889	0.07596	-1.4126
-0.45733	-0.02059	-0.84571
0.56529	1.73031	0.0602
0.34925	-0.85666	-0.45153
0.18849	0.45446	-0.21901
0.13079	0.59284	-0.72167
1.49069	0.33537	-0.7619
-1.22474	1.1365	0.28975
1.27984	-0.25429	-0.04467
0.43535	1.26595	-0.09743
-1.86929	0.76642	-0.27837
-0.18551	0.13	-0.22215
2.61028	1.2972	0.03091
-0.97588	-0.98637	-0.30563
-0.15074	-1.13571	-0.43901
-0.97414	0.03748	0.21423
-0.22121	0.00386	1.07556
0.39036	-0.52182	-3.1618
0.32387	0.26357	-2.2178
-0.04579	-1.16232	-2.76674
0.0588	0.05787	-1.20351
-0.21592	-1.96686	-1.36889
1.68488	-1.28518	-1.13049
0.23393	0.85918	-1.29639
-0.51669	-0.43594	-1.46901
0.70858	0.00219	-0.20928
0.05788	-0.35672	-2.15164
0.69261	-1.04467	-1.8871
0.04012	-0.2681	-0.36533
-1.48907	-0.46167	-0.08709
0.85165	-0.91347	0.63652
-1.88392	-1.25111	-0.65155
1.22141	0.76009	-0.12805
-1.71529	-0.221	0.18877
-0.13424	0.19224	-0.09815
-0.66837	-0.94831	-0.82111
1.60906	-0.55902	-1.71287
-0.15143	-0.25572	-0.70931
-1.97251	-0.02195	-0.22679
-0.58939	0.0424	-0.77554
-0.39697	0.86342	-0.12521
-0.28759	-1.04148	-0.37937
0.26977	-1.39636	0.10047
1.12374	0.46192	-2.32857
0.02711	-1.46837	-2.15069
1.36691	-0.07342	-2.42882
1.08395	0.52947	-1.39451
0.08666	-0.59567	-1.57772
-0.08544	-1.68161	-0.72728
-0.263	-1.14181	-0.13898
-0.36619	-1.09996	-0.71853
-0.32963	-0.27339	-0.21034
0.78836	-0.12898	-1.23122
0.55469	-0.82358	-0.99553
-0.38483	0.7297	-0.97318
0.28564	0.14359	0.04507
1.21341	0.7518	0.24812
-0.50688	-0.70814	0.14312
-0.37108	-1.03982	0.15167
-0.3926	0.81051	0.19143
1.34044	0.22215	-0.45527
0.1772	0.0228	-0.72099
-0.0505	0.46861	-0.41305
-0.25137	-1.44768	-1.97529
1.33982	0.84472	-2.66869
-0.32199	-0.45422	-1.6226
1.27834	1.73778	-2.25244
0.00899	-1.21932	-1.27312
2.17389	1.50076	-1.80406
1.08724	1.4505	-0.57397
0.16764	-0.37588	-0.31753
0.65009	0.62628	-2.33069
0.58947	-0.56943	-0.83781
0.65793	0.65445	-0.30723
0.82251	-0.40057	-0.62165
2.58764	0.53322	-0.67608
0.30578	0.51976	0.03583
-1.15275	0.09692	0.84584
0.87155	1.1642	0.35334
-1.13547	0.59023	0.39244
1.42116	2.31711	0.14966
-0.76136	0.99999	0.71715
1.39698	-0.29394	0.43937
0.46995	-1.29092	-1.96268
1.61088	1.8447	-1.23086
1.12844	-0.72756	-2.06351
-0.76902	-0.64034	-1.61061
0.53155	0.24687	-0.95573
-0.80539	-1.93236	0.0542
0.07882	-1.42905	-0.31788
-0.73057	-0.48656	-0.26348
-0.21353	0.22824	-0.6869
0.62557	0.28216	0.54225
-0.57893	-0.44272	-1.12434
-0.046	0.9046	-0.55667
1.08571	-0.51115	-0.52891
-0.31117	-0.19799	-0.71453
0.73427	-0.02497	-0.06353
-1.27355	-2.07983	-0.37848
0.48146	-0.12128	0.68682
-1.00809	0.46715	0.0517
-0.35028	-0.08629	-0.07271
0.086	0.16083	-0.42867
0.44432	-2.27858	-2.33504
0.33022	1.87082	-1.22192
0.43846	0.14201	-1.26972
1.61679	-0.16629	-1.64998
1.35941	1.58034	-0.93562
1.34382	1.33294	-1.10595
1.55924	-0.70534	-1.3533
-0.52572	-1.04583	-0.26049
0.31088	-0.76464	-0.8502
0.09028	-1.03936	-1.30837
0.81267	-0.05262	-1.04705
-0.7263	1.31555	0.07486
0.95261	-0.55316	-0.52775
-0.00104	1.26312	-0.42114
0.93504	1.04607	-0.48786
-0.45984	-0.83538	-0.90824
0.24538	-0.44561	-1.12607
0.84003	-0.01878	0.67569
1.96278	0.79043	0.70732
1.99401	2.60547	0.13418
-0.48969	0.28645	-0.11988
0.13803	1.26183	0.41804
-1.86481	-0.05866	-0.31365
-0.27397	-1.51008	-0.07452
2.70592	-1.34655	0.379
1.66962	0.56158	-0.24809
-0.2191	1.28351	0.23272
0.22819	0.17159	-0.35497
1.18454	-1.92996	-0.67544
0.71577	0.86934	-0.33725
-1.12145	0.22716	-0.19545
-0.79065	-0.63944	1.35727
1.31097	0.70059	-0.92048
1.34779	-0.68728	-0.65232
1.17967	0.62763	-0.90418
-0.41891	0.51315	0.66281
0.01235	-1.568	-1.76276
-0.04099	1.09216	-1.86704
0.64096	-0.73095	-2.00102
-1.04332	-0.06033	-1.33435
0.00867	1.8046	0.14989
-0.07958	0.1397	-0.43757
-1.01321	-0.80171	-1.54792
-1.3807	0.52728	-0.88797
0.69536	1.68242	-0.79067
1.72769	-0.25758	0.56808
-0.33047	-1.69686	-1.27195
0.1323	1.02164	-0.80456
-0.51215	0.51322	0.26846
-0.00471	-1.47948	-0.68833
0.02855	-0.95459	-0.82881
-0.79878	-0.62145	-0.03319
-0.64899	-0.33213	-0.95963
-0.43995	-1.54353	0.02554
1.14549	0.87272	-0.41709
0.36737	1.80195	-0.40907
