# Supplementary material for: Association detection between multiple traits and rare variants based on family data via a nonparametric method
Source: PeerJ. 2023 Sep 26;11:e16040. doi: 10.7717/peerj.16040 (PMC10541022; doi:10.7717/peerj.16040)
Supplement: Supplemental Information 1 [file peerj-11-16040-s001.zip › GAW17-Data/sy.csv]

0.47242	0.89034	-0.38941
0.6266	0.21452	-0.95845
1.27869	1.74917	-0.01366
0.43223	-0.27766	0.14515
0.14265	1.30456	0.59657
-0.45245	0.4137	-0.34266
-1.47638	-0.70458	0.56752
-0.73051	0.39749	-0.36413
-0.62888	0.88902	0.99025
0.33555	1.14833	0.69436
0.18336	0.12904	0.51622
0.07243	-1.04383	0.65141
-0.78772	2.01044	0.36108
-1.44228	-0.20144	1.72448
-0.30954	-1.52587	0.49933
-0.14501	0.36092	0.6162
-0.96602	0.54027	0.82339
-0.40904	-0.52615	0.27799
-1.354	-0.14976	0.62861
-0.88891	1.62236	1.77877
0.16741	-1.1007	1.10592
0.68391	-0.17079	0.24552
-1.23319	2.32106	1.02793
0.19363	0.26174	-1.35009
-0.82889	0.07596	-1.4126
0.20256	0.01237	-1.1783
1.07498	-1.61786	-0.38663
0.56529	1.73031	0.0602
-1.22474	1.1365	0.28975
-0.26536	-0.49488	0.60062
1.27984	-0.25429	-0.04467
0.62364	1.19292	-0.42218
0.35173	-0.50711	-0.32329
-0.82002	-0.15718	-0.66354
-1.65895	0.08376	-0.0616
0.13079	0.59284	-0.72167
-1.1812	-0.04942	-0.08526
-0.42506	0.22717	0.51682
-0.06765	-1.08591	0.0762
-1.34154	-0.50693	1.1892
-0.52002	0.13064	0.70883
0.38179	0.00899	0.69281
-0.70454	-1.294	1.61774
-0.74889	0.02706	0.9244
-0.36826	0.75225	0.72891
0.52321	-0.61366	0.55574
-1.2116	1.06095	0.71707
-0.90494	0.29789	0.90303
-1.58943	-0.54557	1.07631
0.90368	1.14829	0.48207
-0.72515	1.09817	0.8486
1.25927	2.08701	0.53512
0.4465	-0.45846	-0.89317
-0.21592	-1.96686	-1.36889
0.36998	-0.68703	-0.53824
0.8937	0.48187	-0.3355
-0.06129	-1.17043	-0.50261
-1.88392	-1.25111	-0.65155
0.86823	-0.69534	-0.03193
0.08843	-0.56521	-0.33653
0.85165	-0.91347	0.63652
-0.39697	0.86342	-0.12521
-0.52709	-0.65293	0.0284
0.64573	0.48415	0.44147
-0.30256	0.22533	0.87154
0.44066	-0.57775	0.94001
-0.84377	-0.71878	0.93322
-0.4867	-0.59193	0.40922
-1.13843	0.38942	1.18472
-1.56005	-0.56589	1.46885
-0.74088	0.36509	0.04066
0.4291	-1.09788	-0.0119
0.12928	1.38993	1.38209
-1.45701	-0.23719	1.64733
-0.68905	-0.13877	0.04983
1.10587	-0.25895	0.17244
-1.71841	-1.57942	1.35979
0.01546	-0.72229	0.94972
1.58677	0.14713	-0.01591
-0.263	-1.14181	-0.13898
-0.36619	-1.09996	-0.71853
-0.10567	0.69143	-0.91952
-0.93656	-0.26641	-0.60235
-0.8988	-1.11022	-0.01037
-1.19025	-1.53699	0.14073
-0.4815	-0.53082	-0.0512
0.50863	0.88876	0.72317
-0.57325	-0.81102	0.21981
-0.90985	0.76337	0.3411
-0.50688	-0.70814	0.14312
-0.69426	-1.55394	2.50859
0.20778	1.3344	1.87015
-1.64023	0.30249	0.80603
-0.0934	0.57365	0.08345
-1.01546	-0.16231	1.81126
-0.5211	0.17897	0.71145
-1.35192	-1.26136	2.10477
-0.0858	-0.2709	0.72348
1.14617	0.04045	-0.52979
2.58764	0.53322	-0.67608
-0.97268	-0.42496	-1.13187
0.65009	0.62628	-2.33069
-0.26663	1.25904	-0.22325
-0.35617	-1.20892	0.43876
-0.06929	0.46438	-1.04894
-0.67776	-1.10864	1.14864
0.98366	-0.36633	-0.4104
0.56261	0.95144	0.28067
0.84453	2.59771	0.96128
0.79702	-2.15348	0.77769
0.87155	1.1642	0.35334
-0.81382	-1.81488	2.38576
-0.69329	1.77559	1.7746
0.70975	0.31272	0.17253
-1.44467	0.39318	1.42472
-1.32405	-1.0275	1.46024
-0.73284	0.33082	1.50659
-0.50589	0.09639	0.5554
1.18732	-0.18407	-1.22922
1.30207	-0.04699	-1.01492
-0.75776	-0.91627	-0.50685
0.53155	0.24687	-0.95573
-1.33696	-0.5095	0.62246
-1.38097	-2.10513	0.05341
-0.23737	0.11668	0.2644
-2.10985	-1.23566	1.91192
-0.82747	-0.39976	0.21688
0.05484	-0.53462	1.05666
-0.72165	-0.35444	0.24281
0.56011	-0.2893	0.67672
-2.30972	-0.31613	0.70333
-1.27355	-2.07983	-0.37848
-0.66323	-0.52613	1.01883
-1.63549	-0.01944	0.60697
-0.973	0.50782	0.63924
-0.91139	-2.42656	0.64479
-1.27613	-0.17492	1.01993
-0.7377	-0.4151	1.17975
0.1194	-0.1794	-1.47916
2.01698	2.19904	-1.23399
-0.52572	-1.04583	-0.26049
0.70032	0.76089	-0.63955
1.48935	2.35125	-0.49416
0.52149	-0.33227	-0.37484
-0.16493	-0.18136	0.00405
-1.0771	0.281	0.548
-0.40765	0.39225	-0.23609
-0.08572	-0.36069	-0.07143
-1.12145	0.22716	-0.19545
-0.77408	-0.99694	-0.22477
1.66962	0.56158	-0.24809
-0.88123	1.46035	0.68834
0.88483	1.16316	0.67293
-0.48969	0.28645	-0.11988
0.13803	1.26183	0.41804
-0.63186	-0.48206	1.06568
3.00278	-1.13199	0.82107
0.44787	-0.12873	1.46209
-0.45696	0.8611	0.67033
-1.25252	-1.41333	0.37617
-2.13669	-0.08953	0.50852
-0.78281	1.83614	1.17473
3.51499	-0.45084	1.38339
-0.03084	-0.48905	0.9109
0.55633	0.95805	1.1389
-0.09046	-0.18814	0.37099
-0.36874	-0.86281	1.03389
0.28855	-0.36657	0.81102
-1.34126	0.13396	0.98947
2.02136	1.57533	1.92272
-0.15278	1.26648	0.833
-0.49767	-0.35959	1.00653
2.17222	1.65848	1.17037
-1.7031	1.39878	1.22876
0.3043	2.59951	-1.48162
-0.77084	-0.47019	-0.40028
-0.49853	-0.38912	-0.57354
0.00867	1.8046	0.14989
0.14463	3.67957	0.13559
1.17187	0.53346	0.34928
-0.3318	-0.67376	-0.79045
-0.62372	-1.00801	-0.10091
-2.40394	0.82123	0.38797
-0.43164	-0.81736	0.69491
-0.64758	0.0294	0.49746
-0.19788	0.57332	-0.56305
-0.83163	-0.75767	0.69357
-0.79878	-0.62145	-0.03319
-0.91842	0.15707	0.04051
0.32687	0.23052	1.72713
-1.30827	1.21053	0.90852
0.09038	1.92669	0.84803
0.67432	0.3045	-0.10708
0.8572	0.05583	-0.14486
