# Supplementary material for: Association detection between multiple traits and rare variants based on family data via a nonparametric method
Source: PeerJ. 2023 Sep 26;11:e16040. doi: 10.7717/peerj.16040 (PMC10541022; doi:10.7717/peerj.16040)
Supplement: Supplemental Information 2 [file peerj-11-16040-s002.zip]

Archive with 15 entries (12 files):
- Code 210913/
- Code 210913/GAW17-Example/
- Code 210913/GAW17-Example/Gf.csv
- Code 210913/GAW17-Example/Gm.csv
- Code 210913/GAW17-Example/Gs.csv
- Code 210913/GAW17-Example/NonpFAM_real.m
- Code 210913/GAW17-Example/fy.csv
- Code 210913/GAW17-Example/my.csv
- Code 210913/GAW17-Example/rareloci.csv
- Code 210913/GAW17-Example/sy.csv
- Code 210913/SIMULATION/
- Code 210913/SIMULATION/Scheme1two_bin.m
- Code 210913/SIMULATION/Scheme2two_ord.m
- Code 210913/SIMULATION/Scheme3bin_ord.m
- Code 210913/SIMULATION/stratification.m
