# Supplementary material for: Association detection between multiple traits and rare variants based on family data via a nonparametric method
Source: PeerJ. 2023 Sep 26;11:e16040. doi: 10.7717/peerj.16040 (PMC10541022; doi:10.7717/peerj.16040)
Supplement: Supplemental Information 2 [file peerj-11-16040-s002.zip › Code 210913/GAW17-Example/NonpFAM_real.m]

%Á½¸öÓÐÐò
clear
clc
%M=1000;
%w=0;
%W=[];
%n=100; 
%m=20;
Gf1=csvread('Gf.csv');
Gm1=csvread('Gm.csv');
Gs1=csvread('Gs.csv');
fy=csvread('fy.csv');
my=csvread('my.csv');
sy=csvread('sy.csv');
n= size(Gf1,1);
Gf=Gf1(:,561:593);
Gm=Gm1(:,561:593);
Gs=Gs1(:,561:593+);
m=size(Gf,2);


for i=1:m
nfAA(i)=length(find(Gf(:,i)==2));
nfAa(i)=length(find(Gf(:,i)==1));
nfaa(i)=length(find(Gf(:,i)==0));

nmAA(i)=length(find(Gm(:,i)==2));
nmAa(i)=length(find(Gm(:,i)==1));
nmaa(i)=length(find(Gm(:,i)==0));

nsAA(i)=length(find(Gs(:,i)==2));
nsAa(i)=length(find(Gs(:,i)==1));
nsaa(i)=length(find(Gs(:,i)==0));
end

% nf=[nfAA' nfAa' nfaa'];  %¸¸Ç×¸÷¸öÎ»µã»ùÒòÐÍ¸öÊýÊý¾Ý
% nm=[nmAA' nmAa' nmaa'];%¸÷¸ö¼ÒÍ¥Ä¸Ç×µÄ»ùÒòÐÍ¸öÊýÊý¾Ý
% ns=[nsAA' nsAa' nsaa']; %º¢×ÓµÄ»ùÒòÐÍ¸öÊýµÄÊý¾Ý

for j=1:n
    for i=1:m
        if Gf(j,i)==2
            nfG(j,i)=nfAA(i);
        elseif Gf(j,i)==1
            nfG(j,i)=nfAa(i);
        else 
            nfG(j,i)=nfaa(i);
        end

        if Gm(j,i)==2
            nmG(j,i)=nmAA(i);
        elseif Gm(j,i)==1
            nmG(j,i)=nmAa(i);
        else 
            nmG(j,i)=nmaa(i);
        end
 
        if Gs(j,i)==2
            nsG(j,i)=nsAA(i);
        elseif Gs(j,i)==1
            nsG(j,i)=nsAa(i);
        else 
            nsG(j,i)=nsaa(i);
        end
    end
end
%%%%%%%%%%%%%%%%%%%%%%%%%%%%%%%%%%%%%%%%%%%%%%%%%%%%%%%%%%%%%%%%%%%%%%%%
for j=1:n
lsum(j)=0;
    for i=1:m
    lsum(j)=lsum(j)+log(nfG(j,i)*nmG(j,i)*nsG(j,i));
    end  
end
%%%%%%%%%%%%%%%%%%%%%%%%%%%%%%%%%%%%%%%%%%%%%%%%%%%%%%%%%%%%%%%%%%%%%%%%  
for i=1:n
    for j=1:n
%         if fy(i,1)-fy(j,1)>0
%             fy(i,1)-fy(j,1)=ones(n,1);
%         elseif fy(i,1)-fy(j,1)=0
%            fy(i,1)-fy(j,1)=zeros(n,1);
%         else 
%             fy(i,1)-fy(j,1)=-ones(n,1);
%         end
        F{i,j}=[sign(fy(i,1)-fy(j,1)) sign(fy(i,2)-fy(j,2)) sign(fy(i,3)-fy(j,3)) sign(my(i,1)-my(j,1)) sign(my(i,2)-my(j,2)) sign(my(i,3)-my(j,3)) sign(sy(i,1)-sy(j,1)) sign(sy(i,2)-sy(j,2)) sign(sy(i,3)-sy(j,3))]; 
    end
 end

%%%%%%%%%%%%%%%%%%%%%%%%%%%%%%%%%%%%%%%%%%%%%%%%%%%%%%%%%%%%%%%%%%%%%%%%  
for j=1:n
  F_s{1,j}=[0 0 0 0 0 0 0 0 0];
  for i=1:n
  F_s{1,j}=F_s{1,j}+ F{j,i};
  end
end  
%%%%%%%%%%%%%%%%%%%%%%%%%%%%%%%%%%%%%%%%%%%%%%%%%%%%%%%%%%%%%%%%%%%%%%%%  
%F_bar2=mat2cell(cell2mat(F_s)/200,ones([1,1]),6*ones([200,1]));
F_ba=cell2mat(F_s)/n;
F_bar=reshape(F_ba.',9,[]);
% u_1=[0;0;0;0;0;0];
for j=1:n
u_1(:,j)=lsum(1,j)*F_bar(:,j); 
end
u=(2/(n-1))*sum(u_1');
%Í³¼ÆÁ¿u

%%%%%%%%%%%%%%%%%%%¸÷Î»µãº±¼û±äÒì¼ÆËãµÄ¹À¼ÆÖµ%%%%%%%%%%%%%%%%%%%%%%%%%%%%%%%%%
%pf_bar=(nfAa+2*nfaa)/(2*n);
%pm_bar=(nmAa+2*nmaa)/(2*n);
%ps_bar=(nsAa+2*nsaa)/(2*n);
%p_bar=(pf_bar+pm_bar+ps_bar)/3;

pf_bar=(nfAa+2*nfAA)/(2*n);
pm_bar=(nmAa+2*nmAA)/(2*n);
ps_bar=(nsAa+2*nsAA)/(2*n);
p_bar=(pf_bar+pm_bar+ps_bar)/3;


for i=1:m
E(i)=3*(log(n)+2*(1-p_bar(i))^2*log(1-p_bar(i))+2*p_bar(i)*(1-p_bar(i))*log(2*p_bar(i)*(1-p_bar(i)))+2*p_bar(i)^2*log(p_bar(i)));
end

for j=1:n
se(:,j)=sum(E)*F_bar(:,j); 
end
E_U=(2/(n-1))*sum(se'); %Í³¼ÆÁ¿uµÄÆÚÍûÖµ

va=zeros(1,m);
for i=1:m
  va(i)=4*p_bar(i)*(1-p_bar(i))^2*(10-7*p_bar(i))*((log(1-p_bar(i)))^2)+2*p_bar(i)*(1-p_bar(i))*(14*(p_bar(i)^2)-14*p_bar(i)+5)*((log(2*p_bar(i)*(1-p_bar(i))))^2)+4*(p_bar(i)^2)*(1-p_bar(i))*(7*p_bar(i)+3)*((log(p_bar(i)))^2)+8*p_bar(i)*((1-p_bar(i))^2)*(7*p_bar(i)-5)*log(1-p_bar(i))*log(2*p_bar(i)*(1-p_bar(i)))+8*(p_bar(i)^2)*(1-p_bar(i))*(2-7*p_bar(i))*log(p_bar(i))*log(2*p_bar(i)*(1-p_bar(i)))-56*(p_bar(i)^2)*((1-p_bar(i))^2)*log(p_bar(i))*log(1-p_bar(i));
end

fsum=zeros(9,9);
for i=1:n
fsum=fsum+F_bar(:,i)*F_bar(:,i)';
end

var_u=(2/(n-1))^2*fsum*sum(va);

w=(u-E_U)*pinv(var_u)*(u-E_U)'
r=rank(pinv(var_u))
%W=[W w];

pvalue=1-chi2cdf(w,r)

%E_p=length(find(W>16.8119 ))/M  % type I error rate or Power

%16.8119 12.592
